# Supplementary material for: Hemodynamic, Surgical and Oncological Outcomes of 40 Distal Pancreatectomies with Celiac and Left Gastric Arteries Resection (DP CAR) without Arterial Reconstructions and Preoperative Embolization
Source: Cancers (Basel). 2022 Feb 28;14(5):1254. doi: 10.3390/cancers14051254 (PMC8909059; doi:10.3390/cancers14051254)
Supplement: Supplementary file 1 [file cancers-14-01254-s001.zip]

Archive with 10 entries (9 files):
- cancers-1582412-supplementary/Supplement/
- cancers-1582412-supplementary/Supplement/Figure 1S.pdf
- cancers-1582412-supplementary/Supplement/File S1. Statistics 1 for PDAC survival.pdf
- cancers-1582412-supplementary/Supplement/File S2. Statistics 2 for PDAC survival.pdf
- cancers-1582412-supplementary/Supplement/File S3. Statistical analysis of hemodynamic changes after DPCAR .pdf
- cancers-1582412-supplementary/Supplement/Table S1 Perioperative clinical and pathological data. 40 DP CARs.xlsx
- cancers-1582412-supplementary/Supplement/Table S2 Relative changes in the arterial geometry after DP CAR.xlsx
- cancers-1582412-supplementary/Supplement/Table S3. Table for all PDAC 34 Appleby .xlsx
- cancers-1582412-supplementary/Supplement/Table S4. Survival for 31 PDAC after Appleby.xlsx
- cancers-1582412-supplementary/Supplement/Table S5. Tumor size for PDAC.pdf
