# Supplementary material for: Hemodynamic, Surgical and Oncological Outcomes of 40 Distal Pancreatectomies with Celiac and Left Gastric Arteries Resection (DP CAR) without Arterial Reconstructions and Preoperative Embolization
Source: Cancers (Basel). 2022 Feb 28;14(5):1254. doi: 10.3390/cancers14051254 (PMC8909059; doi:10.3390/cancers14051254)
Supplement: Supplementary file 1 [file cancers-14-01254-s001.zip › cancers-1582412-supplementary/Supplement/Table S1 Perioperative clinical and pathological data. 40 DP CARs.xlsx]

## Sheet: Sheet1
Patient	Gender	BMI	Age	СА 19-9 before and after NACHT	NA Chemo	Adj Chemo	OP time, min	Blood loss, ml	Blood transfusion	Portal vein resection	Gastrectomy or duodenal resection	Bile duct resection	Tumor size, pathol, mm	Histologic type, G	LN all	LN, involved	Major arterial invasion	Major vein invasion	Perineural invasion	R-status	UICC c stage	UICC p stage	cT/pT	POPF	LOS, days	Regression grade	Dindo-C	Remarks	Comorbidity	Additional artery resection	Death -0, cause or non PDAC	№
1	f	22.5	56	274	0	1	230	250	0	0	0	0	52	2	31	4	1	1	1	1	cT4NxMo	pT4N1Mo	T4/T4	0	8		0		AH			1
2	f	24	52	66	0	1	215	200	0	0	0	0	43	2	28	3	1	1	1	0	cT4NxMo	pT4N1Mo	T4/T4	0	11		0					2
3	m	19	65	337/86	1	1	255	350	0	1		1	32	1	30	2	1	1	0	0	ycT4NxMo	pT4N2Mo	T4/T4	0	15	3	0		AH, AP, DM			3
4	f	19.5	54	312/10	0	0	335	430	0	1	1 Duodenum	0	64	3	41	7	1	1	1	1	ycT4NxMo	pT4N2Mo	T4/T4	B	44		5	DGE,diarrhea			0 Sepsis	4
5	f	18	39	292	0	0	290	300	0	1	0	0	43	3	37	6	1	1	1	0	cT4NxMo	pT4N2Mo	T4/T4	B	22		2	lymphorrhea	AP, DM			5
6	f	21	69	86/17	1	1	310	305	0	0	0	0	21	1	29	0	1	1	0	0	ycT4NxMo	pT4N0Mo	T4/T3	0	9	2	0			Resection of GDA		6
7	f	20	62	92/19	1	1	260	150	0	1	0	0	52	2	31	1	1	1	1	0	cT4NxMo	pT4N2Mo	T4/T4	0	8	2	0		DM			7
8	f	25.5	39	26	0	1	195	105	0	0	0	0	78	B-cell lymph	20	0	0	0	0	0	0			B	12		1	DGE,diarrhea	AH	Resection of rLHA	B-cell lyph	8
9	f	20.5	70	0.4	0	1	255	300	0	0	0	0	42	2	28	3	1	1	1	0	cT4NxMo	pT4N1Mo	T4/T4	0	11		0					9
10	m	24	48	350	0	1	245	155	0	1	0	0	37	3	28	1	1	1	1	0	cT4NxMo	pT4N2Mo	T4/T4	B	14		2		DM	Resection of rLHA		10
11	m	23	63	390/136	1	1	305	550	0	0	1	0	110	GC	78	3	1	1	1	0	ycT4NxMo	pT4N2Mo	T4/T4	0	21	2	0			total DPE, LHA resection	GaCa	11
12	m	26	61	112	0	1	315	330	0	0	0	0	48	2	32	3	1	1	1	0	cT4NxMo	pT4N2Mo	T4/T4	A	13		0			MHA		12
13	m	22	65	193	0	1	325	430	0	1	0	0	62	2	28	5	1	0	1	0	cT4NxMo	pT4N2Mo	T4/T4	A	12		0					13
14	f	19	54	71	0	1	235	250	0	0	1	0	81	GC	59	4	1	0	1	0	cT4NxMo	ycT4NxMo	T4/T4	0	12		0				GaCA	14
15	m	22.5	74	45	0	1	280	240	0	0	1	0	74	GC	64	4	1	1	1	0	cT4NxMo	pT4N1Mo	T4/T4	0	14		0		AH		GaCA	15
16	m	24	48	229	0	1	320	250	0	0	0	0	65	2	28	3	1	1	1	0	cT4NxMo	pT4N1Mo	T4/T4	B	14		0					16
17	m	20	47	134	0	1	370	440	0	1	0	0	64	2	37	0	1	1	1	0	cT4NxMo	pT4N0Mo	T4/T4	B	19		3a	diarrhea				17
18	m	19	64	643/78	1	1	390	300	0	1	0	0	42	2	31	3	1	1	1	0	ycT4NxMo	ycT3NxMo	T4/T3	0	11	3	0		DM			18
19	m	26.5	66	341	0	1	335	310	0	0	0	0	73	2	38	4	1	1	1	1	cT4NxMo	pT4N2Mo	T4/T4	0	25		2	Gastric perforation, DGE	AH,AP,DM			19
20	m	25	59	1145/144	1	1	410	650	0	1	0	0	67	3	34	5	1	1	1	0	ycT4NxMo	pT4N2Mo	T4/T4	0	26	3		Herpes Zoster, Lymphorrhea		RHA resection	Data from LHA	20
21	f	20	62	551/64	1	1	345	250	0	0	0	0	36	2	31	0	1	1	0	0	ycT4NxMo	pT4N1Mo	T4/T3	B	14	2	2	DGE				21
22	m	26.5	71	7	0	0	195	100	0	0	0	0	45	NEO	23	0	1	1	0	0	cT4NxMo	pT4N0Mo	T4/T4	0	10		0		AH		NEO	22
23	f	19	65	99/55	1	1	365	140	0	0	0	0	38	2	36	2	1	1	1	0	ycT4NxMo	pT4N1Mo	T4/T4	0	22	3	1	Pneumonia, Tracheostomy	AP, DM			23
24	m	25	67	181	0	1	315	230	0	0	0	0	55	3	30	3	1	1	1	0	cT4NxMo	pT4N2Mo	T4/T4	A	10		0					24
25	f	21	59	313	0	1	335	390	0	1	0	0	61	3	32	4	1	1	1	1	cT4NxMo	pT4N2Mo	T4/T4	A	12		0					25
26	f	20	61	722/144	1	1	325	210	0	1	0	0	44	2	33	2	1	1	1	0	ycT4NxMo	pT4N1Mo	T4/T4	C	21	2	4	Bleeding, arterial reconstruction	DM			26
27	f	21	70	99	0	1	220	200	0	1	0	0	59	2	22	1	1	1	1	0	cT4NxMo	pT4N2Mo	T4/T4	0	14		0	diarrhea		RHA resection		27
28	m	26.5	69	277/14	1	1	345	250	0	0	0	0	48	2	31	1	1	1	0	0	ycT4NxMo	pT4N0Mo	T4/T4	B	11	2	1	Lympyorrhea	AP,AH,DM,IC	SMA occlusion		28
29	m	26	71	530/49	1	0	290	250	0	0	0	0	52	2	32	2	1	1	0	0	ycT4NxMo	pT4N1Mo	T4/T4	C	21	2	5	Bleeding			0 Bleeding	29
30	m	27.5	65	611/120	1	0	310	340	0	1	0	0	57	2	33	4	1	1	1	0	ycT4NxMo	pT4N2Mo	T4/T4	A	8	3	5	Miocardial infarction	AH,AP,IC		0 Miocardial Inf	30
31	m	26	65	110/19	1	1	250	325	0	0	0	0	43	2	23	0	1	1	1	0	ypT4NoRo	pT4N1Mo	T4/T4	0	12	2	1					31
32	m	29.5	72	764/54	1	1	355	200	0	0	0	0	38	2	36	6	1	1	1	0	ycT4NxMo	pT4N2Mo	T4/T4	0	11	3	0	diarrhea				32
33	f	19	73	445/48	1	1	295	230	0	1	0	0	41	1	28	2	1	1	1	0	ycT4NxMo	pT4N1Mo	T4/T4	0	12	3	0	diarrhea	AP, AH			33
34	f	20	62	772/51	1	1	320	270	0	0	0	0	43	2	29	3	1	1	1	0	ycT4NxMo	pT4N1Mo	T4/T3	0	9	3	0			for MHA		34
35	f	19	64	645/22	1	1	275	150	0	0	0	0	48	2	31	1	1	1	1	0	ycT4NxMo	pT4N1Mo	T4/T3	0	10	3	0	diarrhea				35
36	m	20	51	21	0	0	295	230	0	1	0	0	66	NEO	27	1	1	1	0	0	cT4NxMo	pT4N0Mo	T4/T4	A	13		1	DGE, lymphorrhea,diarrhea			NEO	36
37	f	21	64	310/17	1	1	385	320	0	0	0	0	38	1	28	1	1	1	1	0	ycT4NxMo	pT4N1Mo	T4/T4	0	11	2	0		DM			37
38	m	18.5	66	275/21	1	1	335	210	0	0	0	0	33	1	24	0	1	1	0	0	ycT4NxMo	pT4N0Mo	T4/T2	0	10	1	0					38
39	m	26	56	587/42	1	1	305	180	0	0	0	0	37	2	30	0	1	1	0	0	ycT4NxMo	pT4N0Mo	T4/T3	0	9	2	0			LHA from CA resected		39
40	f	19.5	62	483/22	1	1	315	210	0	0	0	0	48	2	43	0	1	1	0	0	ycT4NxMo	pT4N0Mo	T4/T3	B	12	2	0					40
					21	34																				21
																															resection of one of hepatic arteries
				SMA Occlusion						Arterial involvement - common hepatic and/or splenic and/or left gastric and/or celiac arteries									at pathology			AH - arterial hypertension
										Vein involvement - SMV and/or PV and/or splenic												AP - angina pectoris
Abbreviations																						DM - diabetes mellitus
HDL - hepatoduodenal ligament																						IC - intermittent claudication
LBFV - Linear blood flow velocity m/s
			Pulse on HDL arteries has disappeared and did not recuperate
BMI - body mass index
CHA-common hepatic artery dimeter
PHA-propria hepatic artery dimeter
PDA- pancreatoduodenal artery dimeter
GDA-gastroduodenal artery dimeter
Michels Michels' classification of hepatic arteries anatomy
