# Supplementary material for: Hemodynamic, Surgical and Oncological Outcomes of 40 Distal Pancreatectomies with Celiac and Left Gastric Arteries Resection (DP CAR) without Arterial Reconstructions and Preoperative Embolization
Source: Cancers (Basel). 2022 Feb 28;14(5):1254. doi: 10.3390/cancers14051254 (PMC8909059; doi:10.3390/cancers14051254)
Supplement: Supplementary file 1 [file cancers-14-01254-s001.zip › cancers-1582412-supplementary/Supplement/Table S2 Relative changes in the arterial geometry after DP CAR.xlsx]

## Sheet: Sheet1
Patient	Gender	BMI	Age	Artery dimeter (mm)	LBFV linear blood flow velosity m/s				LBFV decrease %	PS on HDL 1-yes, 0-no	Flow type in parenchima		CT measurements before surgery (mm)			CHA/GDA ratio	CT measurements after surgery(mm)			RGEA before (mm)	RGEA after (mm)	PHA before(mm)	PHA after (mm)	Additional artery resection	Death -0
											main/collateral	Michels	CHA	GDA	PDA			GDA	PDA
					Before clamping	Immediately after clamping		In 15 min after clamp			1/0
1	f	22.5	56	2	0.34	0.27		0.3	-12	1	1	1	6	2.8	3.5	2.4		3.5	4.4	1.5	1.8	4.34	4.53
2	f	24	52	2.1	0.43	0.1		0.15	-65	0	0	1	2.9	2.7	2.18	1.1		2.7	3	2.1	2.8	2.55	2.21
3	m	19	65	1.7	0.21	0.15		0.15	-29	1	1	5	3.2	4	2.3	0.8		3.4	3.5	2.7	2.9	2.5	2.63
4	f	19.5	54	2.4	0.39	0.34		0.3	-23	1	1	1	4	3.38	3	1.2		2.38	4.8	2.5	3.42	3.2	3.1		0 Sepsis
5	f	18	39	2.1	0.25	0.11		0.15	-40	1	0	7	2.6	3.2	1.96	0.8		2.57	2.86	1.6	2.37	2.2	2.35
6	f	21	69	2.1	0.35	0.2		0.35	0	1	1	4	3.5	2.9	1.8	1.2		4.3	3.3	1.4	2.8	2	2.23	Resection of GDA
7	f	20	62	2.2	0.26	0.18		0.2	-23	1	1	8b	6.4	3.6	2.35	1.7		3.4	3.6	1.5	2.1	4.6	5
8	f	25.5	39	2.4	0.42	0.36		0.38	-10	1	1	2	5.34	3.97	1.94	1.35		4.48	2.46	2.13	2.42	4.2	4.35	Resection of rLHA	B-cell lyph
9	f	20.5	70	1.9	0.25	0.47		0.31	24	1	1	1	5.4	2.25	2.6	2.4		2.3	3.1	2.6	3.42	4.2	4
10	m	24	48	2.2	0.14	0.12		0.2	-43	1	0	2	6.8	3.7	2.6	1.8		4.5	4.1	1.6	2.3	4.8	4.72	Resection of rLHA
11	m	23	63	2.3	0.82	0.59		0.6	-27	1	1	3	2.47	3.08	2	0.8		4.7	2.6	1.5		2.4	2.34	total DPE, LHA resection	GaCa
12	m	26	61	2.3	1.45	0.44		0.5	-66	0	0	4	5.6	2.8	1.8	2.8		3.7	2.8	1.5	2.7	2.1	2.9	MHA
13	m	22	65	2.4	0.33	0.14		0. 17	-49	1	0	1	2.7	2.6	1.9	1.1		3	2.7	1.5	1.9	2.5	2.27
14	f	19	54	4.1	0.43	0.52		0.5	16	1	1	1	4.9	2.7	1.5	1.8		3.7	3	1.5		4.1	3.95		GaCA
15	m	22.5	74	2.5	0.19	0.16		0.16	-16	1	1	1	7.4	4.3	2.3	1.7		4	3.8	2.5		6.3	6.15		GaCA
16	m	24	48	3.3	0.3		0.3	0.3	0	1	1	1	5.24	4.8	1.91	1.1		3.25	2.74	2.9	3.6	4.4	4.37
17	m	20	47	3	0.33		0.3	0.3	-9	1	1	1	4.6	1.82	2.47	2.5		1.95	2.61	3.19	3.35	4.3	4.18
18	m	19	64	3	0.51		0.5	0.5	-1	1	1	1	4.95	2.65	1.95	1.9		3.16	2.62	2.1	2.6	4.6	4.7
19	m	26.5	66	4	0.57		0.5	0.5	-8	1	1	1	4.9	3.7	1.1	1.32		4.8	3.39	3.2	3.9	4.5	4.6
20	m	25	59	3.2	0.6		0.2	0.25	-62	0	0	1	2.85	2.64	2.41	3.9		2.63	3.01	2.14	2.26	2.55	2.2	RHA resection	Data from LHA
21	f	20	62	2.5	0.42		0.2	0.31	-27	1	1	1	4.7	3.4	2.9	1.4		4	4.1	3	3	4.35	4.1
22	m	26.5	71	3	0.6		0.4	0.55	-8	1	1	1	4.71	3.74	2.94	1.26		5.05	3.57	2.72	3.15	4.45	4.5		NEO
23	f	19	65	2.7	0.55		0.5	0.5	-7	1	1	1	3	2.5	3.6	1.2		3.29	4.63	2.3	2.85	2.8	2.85
24	m	25	67	3.4	0.45		0.35	0.35	-32	1	0	1	5.05	4.79	4.01	1.05		5.84	4.85	3.42	3.91	4.7	4.45
25	f	21	59	2.9	0.64		0.3	0.35	-45	1	0	1	4.28	2.9	1.89	1.5		3.27	3.46	1.82	3.07	3.8	3.5
26	f	20	61	2.7	0.54		0.3	0.5	-7	1	1	1	3.11	3.74	2.02	0.83		2.37	2.9	1.96	3.78	2.9	2.7
27	f	21	70	2.5	0.6		0.2	0.3	-50	0	0	1	5.7	6.67	2.14	0.85		6.99	3.74	3.64	3.74	4.4	3.5	RHA resection
28	m	26.5	69	3.2	0.5		0.4	0.4	-20	1	1	1	4.92	2.31	3.7	2.13		3.94	3.7	3.39	3.27	3.91	3.53	SMA occlusion
29	m	26	71	3	0.6		0.3	0.3	-50	1	0	1	5.29	4.19	2.26	1.26		2.94	3.7	3.64	2.9	4.8	3.19		0 Bleeding
30	m	27.5	65	2.5	0.4		0.3	0.4	0	1	1	1	5.6	1.82	3.01	3.07		4.07	3.21	3.46	3.57	4.9	4.7		0 Miocardial Inf
31	m	26	65	2.5	0.6		0.4	0.5	-17	1	1	1	4.8	4.8	3.1	1		5.1	3.03	3	3.2	4.1	3.85
32	m	29.5	72	2.8	0.48		0.4	0.45	6	1	1	1	5	6.2	2.31	0.8		3.9	2.8	3.9	3.7	4.2	4.4
33	f	19	73	2.4	0.55		0.35	0.45	8	1	1	1	4.4	3.4	1.8	1.29		4.25	2.94	2.1	1.9	3.8	3.1
34	f	20	62	2.4	0.5		0.37	0.45	10	1	1	4	3.2	2.7	2.8	1.19		4	3.1	1.2	2.5	2	2.5	for MHA
35	f	19	64	2.2	0.4		0.35	0.4	0	1	1	1	4.2	3.9	2.3	1.08		4.2	3.4	2.6	3.6	3.9	3.5
36	m	20	51	2	0.4		0.4	0.4	0	1	1	8b	6.18	4.2	5.76	1.47		5	5.97	2.67	3.57	4.2	5.5		NEO
37	f	21	64	3.1	0.48		0.3	0.32	-34	1	0	1	6.77	6.18	2.57	1.1		6.4	3.57	3.91	4.22	5.29	6.58
38	m	18.5	66	3	0.3		0.28	0.3	0	1	1	1	5.53	5.5	1.96	1		4.8	3.3	1.96	3.46	3.2	3
39	m	26	56	2.5	0.4		0.2	0.3	-25	1	0	2	6.58	5.97	2.77	1.1		6.77	4.22	2.99	3.9	4.22	4.79	LHA from CA resected
40	f	19.5	62	2.8	0.33		0.25	0.28	16	1	1	1	6.6	5.05	1.75	1.3		4.8	3.9	3.57	4.8	2.9	2.77
Patient			age	Artery diameter (mm)	Linear blood flow velocity (LBFV) m/s				LBFV decrease, %	PS preservation on HDL	Flow type in parenchima		CT measurements before surgery (mm)			CHA/GDA ratio	CT measurements after surgery (mm)			RGEA before (MM)	RGEA after (mm)	PHA before (mm)	PHA (after)		resection of one of hepatic arteries
											main/collateral	Michels type	CHA	GDA	PDA		CHA	GDA	PDA						SMA occlusion
					Before clamping	Immediately after		In 15 min after		0 - No pulse															Ĕ - excluded from postop arteries assesment
Abbreviations										1- Pulse preserved
HDL - hepatoduodenal ligament											Flow type in parenchima
LBFV - Linear blood flow velocity m/s											main (M)	1
			Pulse on HDL arteries has disappeared and did not recuperate								collateral (C)	0
BMI - body mass index
CHA-common hepatic artery dimeter
PHA-propria hepatic artery dimeter
PDA- pancreatoduodenal artery dimeter
GDA-gastroduodenal artery dimeter
Michels Michels' classification of hepatic arteries anatomy
