# Supplementary material for: Hemodynamic, Surgical and Oncological Outcomes of 40 Distal Pancreatectomies with Celiac and Left Gastric Arteries Resection (DP CAR) without Arterial Reconstructions and Preoperative Embolization
Source: Cancers (Basel). 2022 Feb 28;14(5):1254. doi: 10.3390/cancers14051254 (PMC8909059; doi:10.3390/cancers14051254)
Supplement: Supplementary file 1 [file cancers-14-01254-s001.zip › cancers-1582412-supplementary/Supplement/Table S3. Table for all PDAC 34 Appleby .xlsx]

## Sheet: General
Patient	Gender	BMI	Age	Additional artery resection	Death -0, cause	СА 19-9 before and after NACHT	NA Chemo	Adj Chemo	OP time, min	Blood loss, ml	Blood transfusion	Portal vein resection	Gastrectomy or duodenal resection	Bile duct resection	Tumor size, pathol, mm	Histologic type, G	LN all	LN, involved	Major arterial invasion	Major vein invasion	Perineural invasion	R-status	UICC c stage	UICC p stage	cT/pT	POPF	LOS, days	Regression grade	Dindo-C	Remarks	Comorbidity	№
1	f	22.5	56			274	0	1	230	250	0	0	0	0	52	2	31	4	1	1	1	1	cT4NxMo	pT4N1Mo	T4/T4	0	8		0		AH	1
2	f	24	52			66	0	1	215	200	0	0	0	0	43	2	28	3	1	1	1	0	cT4NxMo	pT4N1Mo	T4/T4	0	11		0			2
3	m	19	65			337/86	1	1	255	350	0	1		1	32	1	30	2	1	1	0	0	ycT4NxMo	pT4N2Mo	T4/T4	0	15	3	0		AH, AP, DM	3
4	f	19.5	54		0 Sepsis	312/10	0	0	335	430	0	1	1 Duodenum	0	64	3	41	7	1	1	1	1	ycT4NxMo	pT4N2Mo	T4/T4	B	44		5	DGE,diarrhea		4
5	f	18	39			292	0	0	290	300	0	1	0	0	43	3	37	6	1	1	1	0	cT4NxMo	pT4N2Mo	T4/T4	B	22		2	lymphorrhea	AP, DM	5
6	f	21	69	Resection of GDA		86/17	1	1	310	305	0	0	0	0	21	1	29	0	1	1	0	0	ycT4NxMo	pT4N0Mo	T4/T3	0	9	2	0			6
7	f	20	62			92/19	1	1	260	150	0	1	0	0	52	2	31	1	1	1	1	0	cT4NxMo	pT4N2Mo	T4/T4	0	8	2	0		DM	7
9	f	20.5	70			0.4	0	1	255	300	0	0	0	0	42	2	28	3	1	1	1	0	cT4NxMo	pT4N1Mo	T4/T4	0	11		0			9
10	m	24	48	Resection of rLHA		350	0	1	245	155	0	1	0	0	37	3	28	1	1	1	1	0	cT4NxMo	pT4N2Mo	T4/T4	B	14		2		DM	10
12	m	26	61	MHA		112	0	1	315	330	0	0	0	0	48	2	32	3	1	1	1	0	cT4NxMo	pT4N2Mo	T4/T4	A	13		0			12
13	m	22	65			193	0	1	325	430	0	1	0	0	62	2	28	5	1	0	1	0	cT4NxMo	pT4N2Mo	T4/T4	A	12		0			13
16	m	24	48			229	0	1	320	250	0	0	0	0	65	2	28	3	1	1	1	0	cT4NxMo	pT4N1Mo	T4/T4	B	14		0			16
17	m	20	47			134	0	1	370	440	0	1	0	0	64	2	37	0	1	1	1	0	cT4NxMo	pT4N0Mo	T4/T4	B	19		3a	diarrhea		17
18	m	19	64			643/78	1	1	390	300	0	1	0	0	42	2	31	3	1	1	1	0	ycT4NxMo	ycT3NxMo	T4/T3	0	11	3	0		DM	18
19	m	26.5	66			341	0	1	335	310	0	0	0	0	73	2	38	4	1	1	1	1	cT4NxMo	pT4N2Mo	T4/T4	0	25		2	Gastric perforation, DGE	AH,AP,DM	19
20	m	25	59	RHA resection	Data from LHA	1145/144	1	1	410	650	0	1	0	0	67	3	34	5	1	1	1	0	ycT4NxMo	pT4N2Mo	T4/T4	0	26	3		Herpes Zoster, Lymphorrhea		20
21	f	20	62			551/64	1	1	345	250	0	0	0	0	36	2	31	0	1	1	0	0	ycT4NxMo	pT4N1Mo	T4/T3	B	14	2	2	DGE		21
23	f	19	65			99/55	1	1	365	140	0	0	0	0	38	2	36	2	1	1	1	0	ycT4NxMo	pT4N1Mo	T4/T4	0	22	3	1	Pneumonia, Tracheostomy	AP, DM	23
24	m	25	67			181	0	1	315	230	0	0	0	0	55	3	30	3	1	1	1	0	cT4NxMo	pT4N2Mo	T4/T4	A	10		0			24
25	f	21	59			313	0	1	335	390	0	1	0	0	61	3	32	4	1	1	1	1	cT4NxMo	pT4N2Mo	T4/T4	A	12		0			25
26	f	20	61			722/144	1	1	325	210	0	1	0	0	44	2	33	2	1	1	1	0	ycT4NxMo	pT4N1Mo	T4/T4	C	21	2	4	Bleeding, arterial reconstruction	DM	26
27	f	21	70	RHA resection		99	0	1	220	200	0	1	0	0	59	2	22	1	1	1	1	0	cT4NxMo	pT4N2Mo	T4/T4	0	14		0	diarrhea		27
28	m	26.5	69	SMA occlusion		277/14	1	1	345	250	0	0	0	0	48	2	31	1	1	1	0	0	ycT4NxMo	pT4N0Mo	T4/T4	B	11	2	1	Lympyorrhea	AP,AH,DM,IC	28
29	m	26	71		0 Bleeding	530/49	1	0	290	250	0	0	0	0	52	2	32	2	1	1	0	0	ycT4NxMo	pT4N1Mo	T4/T4	C	21	2	5	Bleeding		29
30	m	27.5	65		0 Miocardial Inf	611/120	1	0	310	340	0	1	0	0	57	2	33	4	1	1	1	0	ycT4NxMo	pT4N2Mo	T4/T4	A	8	3	5	Miocardial infarction	AH,AP,IC	30
31	m	26	65			110/19	1	1	250	325	0	0	0	0	43	2	23	0	1	1	1	0	ypT4NoRo	pT4N1Mo	T4/T4	0	12	2	1			31
32	m	29.5	72			764/54	1	1	355	200	0	0	0	0	38	2	36	6	1	1	1	0	ycT4NxMo	pT4N2Mo	T4/T4	0	11	3	0	diarrhea		32
33	f	19	73			445/48	1	1	295	230	0	1	0	0	41	1	28	2	1	1	1	0	ycT4NxMo	pT4N1Mo	T4/T4	0	12	3	0	diarrhea	AP, AH	33
34	f	20	62	for MHA		772/51	1	1	320	270	0	0	0	0	43	2	29	3	1	1	1	0	ycT4NxMo	pT4N1Mo	T4/T3	0	9	3	0			34
35	f	19	64			645/22	1	1	275	150	0	0	0	0	48	2	31	1	1	1	1	0	ycT4NxMo	pT4N1Mo	T4/T3	0	10	3	0	diarrhea		35
37	f	21	64			310/17	1	1	385	320	0	0	0	0	38	1	28	1	1	1	1	0	ycT4NxMo	pT4N1Mo	T4/T4	0	11	2	0		DM	37
38	m	18.5	66	No PHA. Diameter for RHA		275/21	1	1	335	210	0	0	0	0	33	1	24	0	1	1	0	0	ycT4NxMo	pT4N0Mo	T4/T2	0	10	1	0			38
39	m	26	56	LHA from CA resected		587/42	1	1	305	180	0	0	0	0	37	2	30	0	1	1	0	0	ycT4NxMo	pT4N0Mo	T4/T3	0	9	2	0			39
40	f	19.5	62			483/22	1	1	315	210	0	0	0	0	48	2	43	0	1	1	0	0	ycT4NxMo	pT4N0Mo	T4/T3	B	12	2	0			40
							21	34																				21
Patient			age		resection of one of hepatic arteries
												Arterial involvement - common hepatic and/or splenic and/or left gastric and/or celiac arteries									at pathology			AH - arterial hypertension
												Vein involvement - SMV and/or PV and/or splenic									at pathology			AP - angina pectoris
																								DM - diabetes mellitus
HDL - hepatoduodenal ligament																								IC - intermittent claudication
LBFV - Linear blood flow velocity m/s
			Pulse on HDL arteries has disappeared and did not recuperate
BMI - body mass index
CHA-common hepatic artery dimeter
PHA-propria hepatic artery dimeter
PDA- pancreatoduodenal artery dimeter
GDA-gastroduodenal artery dimeter
Michels Michels' classification of hepatic arteries anatomy

## Sheet: Tumor size for PDAC
Patient	Gender	BMI	Age	Death or no PDAC	NA Chemo	Adj Chemo	Gastrectomy or duodenal resection	Bile duct resection	Tumor size, pathol, mm	Tumor size before NAChT on CT	Tumor size before surgery on CT						Patient #	Tumor size, pathol, mm	Tumor size before NAChT on CT	Tumor size before surgery on CT								Patient	Gender	BMI	Age	Tumor size, pathol, mm
																												1	f	22.5	56	52
1	f	22.5	56		0	1	0	0	52	0	50						1	52	0	50								2	f	24	52	43
2	f	24	52		0	1	0	0	43	0	49						2	43	0	49								3	m	19	65	32
3	m	19	65		1	1		1	32	35	35						3	32	35	35								4	f	18	39	43
4	f	19.5	54	0 Sepsis	1	1	1 Duodenum	0	64	0	71						4	64	0	71								5	f	21	69	21
5	f	18	39		0	0	0	0	43	0	47						5	43	0	47								6	f	20	62	52
6	f	21	69		1	0	0	0	21	75	61						6	21	75	61								7	f	20.5	70	42
7	f	20	62		1	1	0	0	52	64	62						7	52	64	62								8	m	24	48	37
8	f	20.5	70		0	1	0	0	42	0	48						8	42	0	48								9	m	26	61	48
9	m	24	48		0	1	0	0	37	0	39						9	37	0	39								10	m	22	65	62
10	m	26	61		0	1	0	0	48	0	55						10	48	0	55								11	m	24	48	65
11	m	22	65		0	1	0	0	62	0	66						11	62	0	66								12	m	20	47	64
12	m	24	48		0	1	0	0	65	0	69						12	65	0	69								13	m	19	64	42
13	m	20	47		0	1	0	0	64	0	66						13	64	0	66								14	m	26.5	66	73
14	m	19	64		1	1	0	0	42	58	49						14	42	58	49								15	m	25	59	67
15	m	26.5	66		0	1	0	0	73	0	74						15	73	0	74								16	f	20	62	36
16	m	25	59		1	1	0	0	67	81	70						16	67	81	70								17	f	19	65	38
17	f	20	62		1	1	0	0	36	54	38						17	36	54	38								18	m	25	67	55
18	f	19	65		1	1	0	0	38	56	41						18	38	56	41								19	f	21	59	61
19	m	25	67		0	1	0	0	55	0	55						19	55	0	55								20	f	20	61	44
20	f	21	59		0	1	0	0	61	0	64						20	61	0	64								21	f	21	70	59
21	f	20	61		1	1	0	0	44	48	48						21	44	48	48								22	m	26.5	69	48
22	f	21	70		0	1	0	0	59	0	60						22	59	0	60								23	m	26	65	43
23	m	26.5	69		1	1	0	0	48	61	60						23	48	61	60								24	m	29.5	72	38
24	m	26	71	0 Bleeding	1	1	0	0	52	71	65						24	52	71	65								25	f	19	73	41
25	m	27.5	65	0 Miocardial Inf	1	1	0	0	57	74	68						25	57	74	68								26	f	20	62	43
26	m	26	65		1	1	0	0	43	49	47						26	43	49	47								27	f	19	64	48
27	m	29.5	72		1	1	0	0	38	44	40						27	38	44	40								28	f	21	64	38
28	f	19	73		1	1	0	0	41	64	51						28	41	64	51								29	m	18.5	66	33
29	f	20	62		1	1	0	0	43	53	47						29	43	53	47								30	m	26	56	37
30	f	19	64		1	1	0	0	48	66	53						30	48	66	53								31	f	19.5	62	48
31	f	21	64		1	1	0	0	38	52	42						31	38	52	42
32	m	18.5	66		1	1	0	0	33	46	46						32	33	46	46									for survivors
33	m	26	56		1	1	0	0	37	51	41						33	37	51	41
34	f	19.5	62		1	1	0	0	48	77	53						34	48	77	53
