# Supplementary material for: Hemodynamic, Surgical and Oncological Outcomes of 40 Distal Pancreatectomies with Celiac and Left Gastric Arteries Resection (DP CAR) without Arterial Reconstructions and Preoperative Embolization
Source: Cancers (Basel). 2022 Feb 28;14(5):1254. doi: 10.3390/cancers14051254 (PMC8909059; doi:10.3390/cancers14051254)
Supplement: Supplementary file 1 [file cancers-14-01254-s001.zip › cancers-1582412-supplementary/Supplement/Table S4. Survival for 31 PDAC after Appleby.xlsx]

## Sheet: Appleby general
Patient	Additional artery resection	СА 19-9	NA Chemo	Adj Chemo	Portal vein resection	Histologic type, G	LN all	LN, involved	Perineural invasion	R-status	POPF	LOS, days	Regression grade	Dindo-C	OS	PFS		Alive 1 Dead 0		NACHT # number of courses	ACHT # number of courses
															(months)	months	Time of follow-up		first recurrence site			Patient #
1		274	0	1	0	2	31	4	1	1	0	8		0	66	52	68	0	local	0	6	1
2		66	0	1	0	2	28	3	1	0	0	11		0	13	10	15	0	local	0	6	2
3		337/86	1	1	1	1	30	2	0	0	0	15	3	0	21	18	23	0	liver	6	6	3
4		292	0	0	1	3	37	6	1	0	B	22		2	6	4	11	0	liver	0	0	4
5	Resection of GDA	86/17	1	0	0	1	29	0	0	0	0	9	2	0	139	139	140	1	0	8	6	5
6		92/19	1	1	1	2	31	1	1	0	0	8	2	0	71	66	72	0	lung	6	6	6
7		0.4	0	1	0	2	28	3	1	0	0	11		0	25	20	26	0	perit	0	6	7
8	Resection of rLHA	350	0	1	1	3	28	1	1	0	B	14	3	2	20	16	21	0	liver	0	6	8
9	MHA	112	0	1	0	2	32	3	1	0	A	13		0	11	6	12	0	perit	0	6	9
10		193	0	1	1	2	28	5	1	0	A	12		0	21	17	22	0	local	0	6	10
11		229	0	1	0	2	28	3	1	0	B	14		0	13	9	15	0	liver	0	6	11
12		134	0	1	1	2	37	0	1	0	B	19		3a	86	86	87	1	0	0	8	12
13		643/78	1	1	1	2	31	3	1	0	0	11	3	0	20	14	22	0	perit	6	6	13
14		341	0	1	0	2	38	4	1	1	0	25		2	79	38	80	1	liver	0	28	14
15	RHA resection	1145/144	1	1	1	3	34	5	1	0	0	26	3		24	18	27	0	perit	10	6	15
16		551/64	1	1	0	2	31	0	0	0	B	14	2	2	14	14	15	0	0	6	4	16
17		99/55	1	1	0	2	36	2	1	0	0	22	3	1	48	14	49	0	liver	6	11	17
18		181	0	1	0	3	30	3	1	0	A	10		0	33	13	33	1	perit	0	4	18
19		313	0	1	1	3	32	4	1	1	A	12	0	0	30	17	32	0	perit	0	6	19
20		722/144	1	1	1	2	33	2	1	0	C	21	2	4	22	14	23	0	liver	6	6	20
21	RHA resection	99	0	1	1	2	22	1	1	0	0	14		0	39	12	41	0	local	0	11	21
22	SMA occlusion	277/14	1	1	0	2	31	1	0	0	B	11	2	1	17	17	18	0	0	10	4	22
23		110/19	1	1	0	2	23	0	1	0	0	12	2	1	31	11	31	1	liver	6	11	23
24		764/54	1	1	0	2	36	6	1	0	0	11	3	0	29	10	30	1	liver	6	8	24
25		445/48	1	1	1	1	28	2	1	0	0	12	3	0	32	18	32	1	lung	6	14	25
26	for MHA	772/51	1	1	0	2	29	3	1	0	0	9	3	0	29	20	31	0	perit	6	8	26
27		645/22	1	1	0	2	31	1	1	0	0	10	3	0	29	29	29	1	0	6	6	27
28		310/17	1	1	0	1	28	1	1	0	0	11	2	0	25	20	25	0	perit	6	6	28
29	No PHA. Diameter for RHA	275/21	1	1	0	1	24	0	0	0	0	10	1	0	39	39	39	1	0	32	6	29
30	LHA from CA resected	587/42	1	1	0	2	30	0	0	0	0	9	2	0	21	21	24	1	0	6	6	30
31		483/22	1	1	0	2	43	0	0	0	B	12	2	0	19	19	22	1	0	6	6	31
Patient	resection of one of hepatic arteries
													at pathology
OS - overall survival
PFS - progression-free survival						Arterial involvement - common hepatic and/or splenic and/or left gastric and/or celiac arteries
LN - lymph nodes						Vein involvement - SMV and/or PV and/or splenic
POPF - postoperative pancreatic fistula
LOS - length of stay
CA 19-9 - CA 19-9 before surgery
Dindo-C - morbidity classification
NACHT - neoadjuvant cheotherapy
ACHT -adjuvant cheotherapy
